# Supplementary material for: Pin1 Downregulation Is Involved in Excess Retinoic Acid-Induced Failure of Neural Tube Closure
Source: Int J Mol Sci. 2024 May 21;25(11):5588. doi: 10.3390/ijms25115588 (PMC11171630; doi:10.3390/ijms25115588)
Supplement: Supplementary file 1 [file ijms-25-05588-s001.zip]

Archive with 2 entries (2 files):
- Pin1 Table S1 20240503.pdf
- Supplementary Figure with Figure legend.pdf
